# Supplementary material for: Biphasic activation of β-arrestin 1 upon interaction with a GPCR revealed by methyl-TROSY NMR
Source: Nat Commun. 2021 Dec 9;12:7158. doi: 10.1038/s41467-021-27482-3 (PMC8660791; doi:10.1038/s41467-021-27482-3)
Supplement: Supplementary file 4 — Source Data [file 41467_2021_27482_MOESM4_ESM.xlsx]

## Sheet: Figure1D
full agonist-bound state				inverse agonist-bound state
analyte conc.(M)	Req (RU)	Req_error (RU)		analyte conc.(M)	Req (RU)	Req_error (RU)
3.1125e-08	14.9762	0.128424		3.1125e-08	2.15432	0.0491962
6.25e-08	24.5663	0.109338		6.25e-08	4.08691	0.0234807
1.25e-07	42.9084	0.0415256		1.25e-07	7.48649	0.0114517
2.5e-07	64.2509	0.0661694		2.5e-07	16.2969	0.0457335
5e-07	84.123	0.0812437		5e-07	30.1658	0.0360954
1e-06	100.515	0.131739		1e-06	48.3951	0.0385166

## Sheet: Figure2c
left panel				right panel
Assignment	chemical shift difference (ppm)	chemical shift difference error (ppm)		Assignment	chemical shift difference (ppm)	chemical shift difference error (ppm)
I31	0.197538	0.0143778		I31	-	-
I105	0.0078	0.00782373		I105	0.0116378	0.015979
I119	0.0414724	0.0141369		I119	0.0134562	0.0160872
I158	0.055394	0.0151373		I158	0.0134562	0.0160872
I168	0.141061	0.0160432		I168	-	-
I207	0.309856	0.0157711		I207	0.0364064	0.0161618
I214	0.279348	0.0135803		I214	-	-
I231	0.0117	0.00782373		I231	0.0116378	0.015979
I233	0.0232757	0.015979		I233	0.0219298	0.0141769
I241	-	-		I241	N.D.	N.D.
I314	0.227272	0.0104126		I314	0.0259322	0.0130843
I317	-	-		I317	N.D.	N.D.
I318	0.0897246	0.0155313		I318	0.0116378	0.015979
I377	0.019068	0.0145531		I377	0	0
I386	0.282552	0.00890044		I386	0.0039	0.00782373

## Sheet: SupplementaryFigure1
time (min)	phosphorylation, formoterol-bound state	S.D., formoterol-bound state	phosphorylation, carazolol-bound state	S.D., carazolol-bound state
0	2.79828	0.0307717	2.25653	0.066917
10	22.4685	2.14526	9.91509	1.91792
30	76.3922	9.14446	21.8183	4.70392
60	100	12.58	29.7517	1.73627

## Sheet: SupplementaryFigure9B
Assignment	chemical shift difference (ppm)	chemical shift difference error (ppm)
I31	0.0079	0.00782373
I105	0.0078	0.00782373
I119	0.0134562	0.0160872
I158	0.0078	0.00782373
I168	0.0109649	0.0141769
I207	0.0039	0.00782373
I214	0	0
I231	0.0160349	0.015403
I233	0.0338069	0.0155995
I241	-	-
I314	0.0161081	0.0153816
I317	-	-
I318	0.0160349	0.015403
I377	0.0078	0.00782373
I386	0.0078	0.00782373
